# Supplementary material for: ZFP36 Alleviates MASLD Through Facilitating TEAD4 mRNA Degradation After Sleeve Gastrectomy
Source: Int J Mol Sci. 2026 Apr 22;27(9):3736. doi: 10.3390/ijms27093736 (PMC13164400; doi:10.3390/ijms27093736)
Supplement: Supplementary file 1 [file ijms-27-03736-s001.zip]

Archive with 1 entries (1 files):
- ijms-4226460-supplementary.pdf
